# Supplementary material for: Constrained Dipeptide Surrogates: 5- and 7-Hydroxy Indolizidin-2-one Amino Acid Synthesis from Iodolactonization of Dehydro-2,8-diamino Azelates
Source: Molecules. 2021 Dec 23;27(1):67. doi: 10.3390/molecules27010067 (PMC8746717; doi:10.3390/molecules27010067)
Supplement: Supplementary file 1 [file molecules-27-00067-s001.zip]

Archive with 1 entries (1 files):
- molecules-1514025-supplementary.pdf
